# Supplementary material for: Effect of straw return on soil respiration and NEE of paddy fields under water-saving irrigation
Source: PLoS One. 2018 Oct 16;13(10):e0204597. doi: 10.1371/journal.pone.0204597 (PMC6191090; doi:10.1371/journal.pone.0204597)
Supplement: S1 Data File — The caption “Fig 2” mentioned at Fig 2 as an example. (XLSX) [file pone.0204597.s001.xlsx]

## Sheet: S1 Figure 1 and 2
	Typical water depth and soil moisture conditions in CI and FI paddy fields
	2014 FI				2015 FI				2014 CI				2015 CI
	DAT(d)	Water depth(cm)	Relative soil moisture content(%)		DAT(d)	Water depth(cm)	Relative soil moisture content(%)		DAT(d)	Water depth(cm)	Relative soil moisture content(%)		DAT(d)	Water depth(cm)	Relative soil moisture content(%)
	1	5			1	4.3			1	5			1	2.6
	1	7			1	8.2			2	4.2			1	6.2
	1	5			2	7.8			3	3.3			1	2.5
	2	4.1			2	5			4	2.2			2	1.1
	2	6.8			3	3.3			5	0.8			2	2.8
	2	5			4	2.8			5	2.5			3	1.1
	3	4.8			4	4.5			6	1.5			4	0
	4	4.5			5	3.1			7	0.9			4	2
	5	4.1			6	2.3			8	0.3			5	1.6
	6	3.9			6	5.3			8	1.4			6	0
	7	3.7			7	3.8			9	0.6			6	2.8
	8	3.5			8	2.6			9	2.5			7	1.8
	8	4.8			8	5.3			10	2.1			8	0
	9	4.5			9	4.2			11	1.2			8	2.8
	10	3.8			10	3			12	0.2	100		9	1.7
	11	3.6			10	3.8			13	0	100		10	0	100
	12	2.4			11	3.1			14		96.32		11		96.89
	13	0.9			12	2.6			15		89.65		12		92.34
	13	4.5			12	5			16	0	84.6563		13		90.32
	14	2.7			13	4.4			16	5	100		14		86.65
	15	1			14	3.6			17	3.4			15	0	83.1
	15	4.8			15	2.8			18	2			15	2	100
	16	2.8			15	6.2			18	4.1			16	0.6	100
	16	5.8			16	4.7			19	3.2			17	0	100
	17	4.7			17	3.3			20	2.4			18	0	97.24
	17	6.6			18	2.7			21	2			19		91.78
	18	5.5			18	5.3			22	0	100		20		82.3308
	18	9.1			19	4.9			23		90.46		21		76.1278
	19	8.4			20	4.2			24		83.3986		22	0	71.45
	19	5			21	3.8			25		78.236		22	1.2	100
	20	4.8			22	3.4			26	0	68.2399		23	0	100
	21	4.6			23	3.1			26	3.1	100		24		90
	22	4.4			23	5			27	0.9			25		81.25
	23	2.8			24	4.3			28	0			26		77.2556
	23	5			25	3.6			28	2.1			27		69.1729
	24	3.8			26	3.1			29	1.1			27		100
	25	2			27	2.6			30	0.8			28		83.8346
	25	6.7			27	4.9			31	0	100		29		75
	26	3.5			28	4.3			32		89.2386		30	0	69.36
	27	0			29	3.5			33	0	71.346		30	1	100
	27	5.3			30	2.7			33	7.8	100		31	0	100
	28	3.8			30	5			33	5			31	0	85.26
	28	5.9			31	4.2			34	2.7			32		75.27
	29	3.2			32	3.1			35	0.9			33		70.82
	30	2.4			33	2.6			36	0	100		34		71.4286
	31	0			34	0	100		38		86.26		35		68.797
	31	5.1			35		88.3459		39		80.256		36		65.29
	32	9.5			36		80.4511		40		79.7235		37	0	62.135
	33	9.3			37		75.423		41		75.25		37	2	100
	33	5			38		70.196		42		72.1298		38	0.5	100
	34	4.2			39		68.4737		43		68.46		39	0	100
	35	2.5			40		66.5338		44		65.2397		39	0	96.2498
	36	0			41		65.4832		45	0	63.125		40		84.4737
	36	5.1			42		63.1944		45	4.6	100		41		73.5338
	37	4.6			42		100		46	2.8			42		70.4832
	37	5.5			43		91.5187		47	0.9			43		68.343
	38	5			44		87.574		48	0	100		44		65.6617
	39	4.1			45	0	76.1341		49		89.256		45		63.406
	40	0			45	0.8	100		50		80.4986		45		100
	40	5.2			46	0.2			52		73.186		46		97.406
	41	3			47	0			53	0	68.97		47		86.144
	42	0			48	5			53	1	100		48		76.5187
	42		100		49	4.2			54	0	100		49		73.9369
	43		88.3459		50	3.6			55		89.315		50	0	70.26
	44	0	71.5489		51	3.4			56		80.25		50	2	100
	44	0	100		52	1.7			57	0	75.67		51	0.5	100
	44	4.1			52	5.2			57	3.2	100		52	0	100
	45	3.8			53	4.4			58	1.3			52	0	95.2576
	45	6			54	3.8			59	0	100		53		85.246
	46	4.6			55	2.5			60		90.87		54		73.3728
	47	3.7			55	4.9			61		83.86		55		71.9921
	48	2.6			56	4.7			62		78.2335		56		70.217
	49	0	100		57	4.3			63		74.26		56		100
	50		87.3297		58	4			64	0	70.386		57	0	93.2446
	51		73.2097		59	3.3			64	1.2	100		57	0.5	100
	51	0	100		59	6.2			65	0	100		58	0
	51	5.5			59	5			66		92.187		58	1
	52	5			60	4.1			67		83.865		59	0.3
	53	4.5			61	3.5			68	0	76.25		59	4.1
	54	4			62	2.6			68	2.2	100		60	2.5
	55	3.8			62	5.3			69	0.7			61	1.1
	56	3.6			63	4.6			70	0	100		62	0.7
	57	3.1			64	3.3			71		93.29		63	0	100
	57	4			65	2.3			72	0	82.1456		64		94.359
	58	3.9			65	5			72	1.6	100		65		87.7949
	59	0			66	4.8			73	0.8			66		79.42
	59	4.5			67	3.3			74	0.2			67	0	74.787
	60	2.2			68	2.3			75	0	100		67	2.1	100
	61	0			68	5.2			76		95.25		68	0	100
	61	5.4			69	4.1			77		90.26		69		88.3245
	62	3.2			70	3.8			78		87.94		70		83.9047
	63	0			71	3.6			79		85.65		71	0	78.2961
	63	5			72	3.1			80		83.86		71	2.8	100
	64	2.8			72	4.7			81	0	81.38		72	2.5
	64	5.2			73	3.6			81	0	100		73	1.3	100
	65	4			74	3.4			82		91.65		74	0	100
	66	1.2			75	2.8			83		88.34		75		98.9047
	66	5.8			75	5.3			84		78.56		76		88.499
	67	3.2			76	4.5			85		75.35		77		87.4848
	67	5.9			77	3.4			86	0	73.87		78		83.2779
	68	5			78	2.5			86	0	100		79	0	81.1927
	69	3.7			78	5.2			87		94.25		79	3	100
	70	3.5			79	4.8			88		89.25		80	0	100
	71	3.3			80	3.3			89		84.56		81		92.0892
	72	0			81	3			90		78.09		82		83.57
	72	5.9			82	2.5			90	0	100		83		80.1217
	73	3.6			82	5			91		93.78		84		79.3103
	74	2.4			83	3.8			92		88.56		85		78.7018
	74	5.8			84	3.3			93		84.85		86		77.6876
	75	3.4			85	2.6			94	0	80.56		87		77.2819
	76	1.3			85	4.8			94	0	100		88		77.0791
	76	5.9			86	4.1			95		93.75		89		76.6734
	77	3.4			87	3.8			96		90.26		89		85.25
	78	0			88	1.5			97		88.37		90		75.8621
	78	5.4			88	5			98		85.45		91		75.2535
	79	2.6			89	4.2			99		82.19		92		74.8479
	79	7.2			89	4.8			100		79.04		93		74.645
	80	6			90	4.5			101		76.36		94		73.24
	81	4.2			91	4.2			102		73.81		95	0	71.234
	82	2.3			92	3.3			103	0	71.09		95	3.5	100
	82	5.1			93	4.7			103	1.2	100		96	2
	83	3.4			94	3.5			104	0.4			97	1
	84	1.1			95	2.3			105	0	100		98	0	100
	84	4.9			95	6			106		89.28		99		98.43
	85	4.1			96	5.2			107		82.98		100		96.8813
	86	3.1			97	4.5			108	0	72.78		101		93.7627
	86	4.5			98	3.8			108	1.3	100		102		90.644
	87	3			99	3.1			109	0.5			103		87.5254
	88	1.2			100	2.7			110	0	100		104		84.4067
	88	5			101	4.7			111		95.39		105		81.288
	89	4.1			102	3.3			112		93.48		106		78.1694
	90	3.2			103	2.5			113		90.27		107		75.0507
	90	4.5			103	5			114		88.56		108	0	71.2862
	91	2			104	3.4			115		86.36		108	2	100
	91	5			105	2.8			116		83.85		109	0	100
	92	2.8			105	5.5			117		80.48		110		92.154
	92	5.3			106	3.5			118		76.65		111		86.9925
	93	3.4			107	2.4			119		75.39		112		81.228
	94	2			108	1			120		68.46		113		75.4634
	94	5			109	0	100		121		63.29		114		69.6989
	95	3.6			110		92.7259		122		58.79		115		66.9343
	96	2.6			111		87.2819						116		62.1698
	96	5			112		73.4478						117		57.4052
	97	4.5			113		69.3088						118		53.6407
	98	3.5			114		68.1698						119		50.8761
	99	2.8			115		67.0307						120		49.1116
	99	5.4			116		65.2819						121		47.0307
	100	4.2			117		64.7527
	101	3.6			118		63.6137
	102	2.9			119		62.4746
	102	5.2			120		61.4746
	103	4.4			121		60.4746
	104	3.2
	105	2.3
	105	5
	106	4.6
	107	4.2
	108	3.6
	109	2.1
	110	0.6
	111	0	100
	112		83.7259
	113		75.2819
	114		72.4478
	115		69.3088
	116		68.1698
	117		67.0307
	118		79.45
	118		73.2819
	119		68.7527
	120		65.6137
	121		63.4746
	122		61.4746

## Sheet: S1 Figure 3 and 4
	Soil respiration and NEE rates of paddy fields with different water and carbon managements
	2014	2014
	Soil respiration (mol m-2 d-1)									NEE (mol m-2 d-1)
	DAT(d)	FF		CF		FS		CS		FF		CF		FS		CS
		Average value	Standard error	Average value	Standard error	Average value	Standard error	Average value	Standard error	Average value	Standard error	Average value	Standard error	Average value	Standard error	Average value	Standard error
	6	0.0164567	0.00345665	0.0269787	0.00371126	0.0165865	0.003	0.0353562	0.00269219	0.0930187	0.0115113	0.103869	0.0285812	0.0970174	0.00856926	0.0960287	0.00169886
	9	0.0156412	0.00310398	0.023893	0.0073101	0.0342251	0.0134025	0.0342251	0.00136029	-0.0346835	0.00397498	-0.0516479	0.0106686	-0.0353758	0.005	-0.131704	0.03
	18	0.0905042	0.00685272	0.129521	0.00140652	0.120942	0.03	0.129292	0.0385691	-0.107006	0.0129554	-0.272048	0.120073	-0.225842	0.0111684	-0.103356	0.0108964
	25	0.165367	0.02693	0.235149	0.02	0.186115	0.0511536	0.224358	0.04	-0.0410397	0.00561251	-0.0545117	0.00638877	-0.0806139	0.011421	-0.077672	0.01
	28	0.217571	0.0299211	0.265447	0.0387533	0.151182	0.0250913	0.384055	0.0735123	-0.0821712	0.00306876	-0.113169	0.0197008	-0.126509	0.0367259	-0.152798	0.0332693
	39	0.391584	0.0909149	0.366439	0.0200608	0.475577	0.0598407	0.533197	0.1	-0.219276	0.00572439	-0.328247	0.00768696	-0.294791	0.0748723	-0.428259	0.103914
	46	0.224634	0.040251	0.831711	0.0627784	0.240039	0.0619854	1.09663	0.1171	-0.275111	0.062334	-0.465114	0.0301347	-0.40188	0.0267653	-0.603552	0.170173
	52	0.540365	0.0130457	0.81983	0.13418	0.495773	0.0322345	0.811901	0.0391891	-1.0044	0.015701	-0.907545	0.140792	-1.49799	0.154804	-0.0589674	0.00114326
	59	0.856096	0.0141597	0.807949	0.0979616	0.751507	0.0624835	0.527175	0.0387222	-1.73369	0.122646	-1.35809	0.0777172	-2.59411	0.210077	-2.72053	0.196622
	67	0.527671	0.02	0.58703	0.096791	0.713858	0.0172895	0.58879	0.0109873	-1.72048	0.101	-0.709797	0.101183	-2.43643	0.367884	-2.98037	0.298605
	73	0.427799	0.0944101	0.456331	0.149858	0.657147	0.113615	0.561471	0.06937	-1.59051	0.103	-1.54659	0.114402	-2.31039	0.33	-2.55597	0.264596
	82	0.434025	0.0354255	0.700908	0.04	0.647314	0.1	0.647314	0.1	-1.76442	0.0887834	-1.44339	0.0776436	-0.716391	0.00911923	-1.26924	0.121774
	88	0.440252	0.02	0.646342	0.056355	0.175758	0.168222	0.175758	0.068396	-1.93833	0.1	-1.34019	0.111282	-1.85976	0.2	-0.463532	0.105383
	95	0.133187	0.01	0.20943	0.03	0.42914	0.06	0.462247	0.0558957	-1.54893	0.14002	-1.28422	0.0663415	-1.32087	0.0949024	-2.54198	0.29192
	108	0.65643	0.07877	0.46235	0.0203501	1.09652	0.15127	0.652341	0.078555	-0.826572	0.145728	-1.04784	0.150864	-0.420597	0.141431	-0.812975	0.168062
	2015	2014
	Soil respiration (mol m-2 d-1)									NEE (mol m-2 d-1)
	DAT(d)	FF		CF		FS		CS		FF		CF		FS		CS
		Average value	Standard error	Average value	Standard error	Average value	Standard error	Average value	Standard error	Average value	Standard error	Average value	Standard error	Average value	Standard error	Average value	Standard error
	7	0.0861724	0.00656534	0.0543799	0.000283553	0.0893991	0.00771562	0.0969118	0.00816449	-0.139639	0.0293858	-0.141036	0.0501197	-0.104022	0.01	-0.109694	0.00121234
	14	0.0671914	0.00600863	0.0576263	0.0143502	0.0857132	0.00778537	0.0617877	0.0203202	-0.204681	0.0261046	-0.214745	0.0160413	-0.171137	0.0380966	-0.114055	0.0226521
	20	0.0482103	0.0105097	0.0608727	0.01	0.0820274	0.00865906	0.0266635	0.005	-0.269723	0.050155	-0.288453	0.03	-0.238253	0.0176398	-0.118416	0.02
	27	0.104041	0.0111514	0.112458	0.0242062	0.161289	0.03	0.106785	0.00756866	-0.883016	0.0257247	-0.775616	0.105851	-1.11779	0.136941	-1.21135	0.133928
	34	0.228254	0.03	0.587989	0.114686	0.777971	0.094905	1.30161	0.122342	-0.699364	0.00615276	-0.587483	0.0246684	-2.06651	0.178	-1.10823	0.0895064
	42	0.133557	0.0117684	0.512769	0.116918	1.79563	0.2	2.23305	0.232417	-1.27944	0.0969005	-0.614371	0.0270665	-1.31521	0.188663	-0.930433	0.0860724
	49	0.149756	0.0143305	0.163652	0.0147843	0.277026	0.0458567	0.684273	0.0605267	-1.06058	0.0902036	-0.987384	0.100551	-0.986492	0.0711098	-1.7378	0.289545
	55	0.165956	0.02	0.216947	0.0393733	0.500908	0.0817966	0.800364	0.0794646	-0.841726	0.0268692	-0.727385	0.140491	-0.492022	0.1	-1.22919	0.335914
	63	0.134831	0.0186523	0.338745	0.0309299	1.06167	0.2	0.324851	0.0288081	-0.674154	0.0605874	-0.600441	0.110156	-0.731036	0.0191396	-1.48694	0.333645
	67	0.118715	0.0651368	0.425157	0.0836092	0.481971	0.0649784	0.947543	0.0690315	-0.859893	0.043094	-0.736502	0.1	-2.10129	0.205345	-1.7447	0.479961
	72	0.134506	0.0178444	0.235235	0.0354402	0.672486	0.0636573	0.236542	0.0547573	-0.796769	0.0329057	-0.701112	0.0295726	-0.947153	0.0682912	-1.65963	0.125794
	76	0.147138	0.022548	0.195548	0	0.16438	0.0259867	0.31334	0.0712903	-0.746271	0.0672993	-0.672801	0.031835	-0.390178	0.1	-2.33008	0
	84	0.172404	0.0255831	0.214112	0.0257557	0.668358	0.13	0.602732	0.102929	-0.645273	0.0918661	-0.616178	0.08774	-1.08072	0.161729	-0.460562	0.134853
	92	0.476804	0.0466638	0.232675	0.03	1.23073	0.221096	0.923488	0.118801	-0.887293	0.108367	-0.67125	0.0870831	-0.624542	0.105411	-0.403142	0.0783462
	107	0.789347	0.0341489	0.602887	0.115801	1.60791	0.117124	1.50299	0.19937	-0.402368	0.0503122	-0.652967	0.0290995	-0.259688	0.0403118	-0.339768	0.0623313

## Sheet: S1 Figure 5
	Soil organic carbon content of paddy fields before transplanting and after harvesting (g kg-1)
	Treatment		BV	FF	CF	FS	CS
	0-10	Average value	10.6162	11.055	9.04183	14.3618	12.4361
		Standard error	0.286351	0.446687	0.143546	0.547548	0.476783
	10-20	Average value	9.2978	8.89204	8.53353	12.3396	9.83311
		Standard error	0.271323	0.17033	0.178232	0.378338	0.218911
	20-40	Average value	6.72528	8.37471	6.50729	10.4097	9.86338
		Standard error	0.169745	0.219982	0.244452	0.472979	0.507329

## Sheet: S1 Figure 6
	The relationship between soil respiration with controlled irrigation and soil moisture
		Soil respiration (mol m-2 d-1)	Relative soil moisture content(%)
		0.0266635	83.1
		0.106785	82.33
		0.684273	65.29
		0.800364	90.15
		0.324851	97.41
		0.947543	72.12
		0.236542	85.25
		0.31334	93.24
		0.923488	73
		0.0353562	100
		0.0342251	100
		0.129292	95
		0.224358	83.4
		0.533197	86.26
		0.811901	76.2
		0.58879	92.187
		0.561471	82.15
		0.647314	81.38
		0.175758	94.25
		0.652341	83
		0.0820274	83.1
		0.161289	82.33
		0.777971	85
		0.277026	65.29
		0.500908	90.15
		0.481971	72.12
		0.672486	85.25
		0.16438	93.24
		1.23073	73
		0.120942	95
		0.186115	83.4
		0.475577	86.26
		0.495773	76.2
		0.713858	92.187
		0.657147	82.15
		0.647314	81.38
		0.175758	94.25
		1.09652	83

## Sheet: S1 Table 1 and 2
		Table 1 Controlled thresholds in different stages for controlled irrigation										Table 2 Date and rate of nitrogen fertilization during the rice-growing season (kg N ha-1)
		Limit	Regreening stage	Tillering stage			Jointing and booting stage	Heading and flowering stage	Milk stage	Ripening stage		Activty	2014	2015
				Initial	Middle	Late						Base fertilizer (19 and 29 Jun)	159(56.3CF+103AB)	155(72.0CF+83.2AB)
		Upper limit 2	25 mm1	100%θs1	100%θs1	100%θs1	100%θs2	100%θs3	100%θs3	Naturally		Tillering fertilizer (29 Jun and 5 Jul)	76.2(U)	69.3(U)
		Lower limit	5 mm1	70%θs1	65%θs1	60%θs1	75%θs2	80%θs3	70%θs3	drying		Panicle fertilizer (10 and 9 Aug)	55.4(U)	58.9(U)
		Observed root zone depth (cm)	—	0-20	0-20	0-20	0-30	0-40	0-40			Total nitrogen	291	283
		1 Data show the water depth during the regreening stage. θs1, θs2, and θs3 represent average volumetric soil moisture for the 0-20, 0-30, and 0-40 cm layers, respectively.										Date in the bracket is the time for the fertilizer applied in 2014 and 2015 respectively.
		2 In the case of pesticide, fertilizer applications and rainfall, standing irrigation water at a depth of up to 5 cm is maintained for less than five days.										CF: compound fertilizer (N, P2O5 and K2O contents are 15.0%, 15.0% and 15.0% in 2014, and 16.0%, 12.0% and 17.0% in 2015), AB: ammonium bicarbonate (N content is 17.1%), U: urea (N content is 46.2%).

## Sheet: S1  Table 3 and 4
		Table 3 Rice yield and irrigation water use efficiency									Table 4 MANOVA results for rice yield and irrigation water use efficiency
		Items			FF	FS	CF	CS			Year	Influence factor	Rice yield			Irrigation water use efficiency
		2014	Yield (kg ha-1)	Average value	9657.15	10422	9588.9	10347.1					SS	F	P	SS	F	P
				Standard error	54.4038	132.136	88.1776	70.7711			2014	Fertilizer management	1.73×106	69.9	3.18×10-5*	5.94×10-2	71.7	2.89×10-5*
			Irrigation water volume (mm)	Average value	804.255	804.255	406.53	406.53				Water management	1.54×104	0.617	0.455	4.35	5.25×103	1.47×10-12*
				Standard error	10.9811	10.9811	5.50124	5.50124				Interactive effect	33.2	1.33×10-3	0.972	6.30×10-3	7.6	2.48×10-2*
			IWUE (kg m-3)	Average value	1.20076	1.29586	2.35872	2.54523				Error	1.99×105			6.63×10-3
				Standard error	0.0104935	0.00702196	0.0241384	0.019032			2015	Fertilizer management	4.84×104	26.4	8.89×10-4*	1.13×10-2	63.9	4.40×10-5*
		2015	Yield (kg ha-1)	Average value	9729.54	10118.6	9681.82	10096.2				Water management	3.70×103	0.202	0.665	2.04	1.16×104	6.23×10-14*
				Standard error	40.3309	112.068	61.7753	80.3762				Interactive effect	478	2.60×10-2	0.876	1.06×10-3	6.02	3.98×10-2*
			Irrigation water volume (mm)	Average value	912.11	912.11	516.93	516.93				Error	1.47×105			1.41×10-3
				Standard error	11.852	11.852	5.72616	5.72616			SS: sum of squares of mean deviation. *: significant at 0.05 level
			IWUE (kg m-3)	Average value	1.06671	1.10937	1.87295	1.9531
				Standard error	0.00964054	0.00417935	0.00874687	0.00695313

## Sheet: S1 Table 5 and 6
	Table 5 Total Rsoil and NEE during the whole rice growth stage (mol m-2)								Table 6 MANOVA results for total Rsoil and NEE
	Items			FF	FS	CF	CS		Year	Influence factor	Rsoil			NEE
	2014	Rsoil	Average value	52.7867	73.0246	60.7822	75.8608				SS	F	P	SS	F	P
			Standard error	1.15758	2.87446	2.62238	2.78875		2014	Fertilizer management	935	51.4	9.51×10-5*	1.46×103	93.5	1.09×10-5*
		NEE	Average value	-114.559	-123.238	-99.845	-135.235			Water management	88	4.84	5.91×10-2	5.54	0.355	0.568
			Standard error	2.37126	2.35821	1.89055	2.45253			Interactive effect	20	1.1	0.325	535	34.3	3.78×10-4*
	2015	Rsoil	Average value	38.87	105.611	42.0402	109.783			Error	146			125
			Standard error	1.07684	3.18146	0.973005	2.32897		2015	Fertilizer management	1.36×104	1.03×103	9.88×10-10*	1.87×103	271	1.87×10-7*
		NEE	Average value	-86.3982	-99.7735	-76.6413	-113.18			Water management	40.4	3.05	0.119	10	1.45	0.263
			Standard error	0.930849	1.57033	1.39382	1.98082			Interactive effect	0.753	5.69×10-2	0.818	402	58.3	6.09×10-5*
										Error	105.9			55.2
									Rsoil: CO2 emission through soil respiration, NEE: net CO2 exchange between paddy fields ecosystem and atmosphere, SS: sum of squares of mean deviation. *: significant at 0.05 level

## Sheet: S1 Table 7
		Table 7 The relationship between soil respiration rate and air temperature
	FI	Soil respiration (mol m-2 d-1)	Air temperature (oC)		CI	Soil respiration (mol m-2 d-1)	Air temperature (oC)		FFP	Soil respiration (mol m-2 d-1)	Air temperature (oC)		SR	Soil respiration (mol m-2 d-1)	Air temperature (oC)
		0.0164567	23.9491			0.175758	22.6328			0.0164567	23.9491			0.0269787	23.9491
		0.0269787	23.9491			0.0165865	23.9491			0.0156412	25.1835			0.023893	25.1835
		0.0156412	25.1835			0.0342251	25.1835			0.0671914	25.3			0.0576263	25.3
		0.023893	25.1835			0.0857132	25.3			0.172404	25.3			0.214112	25.3
		0.0671914	25.3			0.42914	25.9121			0.134506	25.6			0.232675	25.5
		0.172404	25.3			0.495773	26.0548			0.133187	25.9121			0.235235	25.6
		0.0576263	25.3			0.16438	27.1			0.147138	27.1			0.20943	25.9121
		0.214112	25.3			0.240039	27.1445			0.104041	28			0.456331	27.0182
		0.232675	25.5			0.475577	27.2204			0.0861724	28.2			0.195548	27.1
		0.134506	25.6			0.161289	28			0.118715	28.4			0.366439	27.2204
		0.235235	25.6			0.0893991	28.2			0.134831	28.7			0.112458	28
		0.133187	25.9121			0.481971	28.4			0.0482103	29.3			0.0543799	28.2
		0.20943	25.9121			0.186115	30.2576			0.149756	29.4			0.425157	28.4
		0.147138	27.1			0.151182	31.3785			0.165956	29.4			0.338745	28.7
		0.195548	27.1			0.120942	31.7017			0.133557	31.3			0.0608727	29.3
		0.104041	28			0.777971	33.4			0.0905042	31.7017			0.163652	29.4
		0.112458	28			0.175758	22.6328			0.175758	22.6328			0.216947	29.4
		0.0861724	28.2			0.0353562	23.9491			0.0165865	23.9491			0.235149	30.2576
		0.0543799	28.2			0.0342251	25.1835			0.0342251	25.1835			0.265447	31.3785
		0.118715	28.4			0.0617877	25.3			0.0857132	25.3			0.129521	31.7017
		0.134831	28.7			0.236542	25.6			0.42914	25.9121			0.175758	22.6328
		0.0482103	29.3			0.462247	25.9121			0.495773	26.0548			0.0353562	23.9491
		0.0608727	29.3			0.561471	27.0182			0.16438	27.1			0.0342251	25.1835
		0.149756	29.4			0.31334	27.1			0.240039	27.1445			0.0617877	25.3
		0.165956	29.4			0.533197	27.2204			0.475577	27.2204			0.236542	25.6
		0.163652	29.4			0.106785	28			0.161289	28			0.462247	25.9121
		0.216947	29.4			0.0969118	28.2			0.0893991	28.2			0.31334	27.1
		0.235149	30.2576			0.0266635	29.3			0.481971	28.4			0.533197	27.2204
		0.133557	31.3			0.224358	30.2576			0.186115	30.2576			0.106785	28
		0.265447	31.3785			0.384055	31.3785			0.151182	31.3785			0.0969118	28.2
		0.0905042	31.7017			0.129292	31.7017			0.120942	31.7017			0.0266635	29.3
		0.129521	31.7017			1.30161	33.4			0.777971	33.4			0.224358	30.2576
														0.384055	31.3785
														0.129292	31.7017
														1.30161	33.4

## Sheet: kcb,few
Kcb值
	生育阶段	初期生长期	发育期	生育中期	生育后期
	阶段天数/d	22	25	50	25
	U2/m·s-1	#REF!	#REF!	#REF!	#REF!
	Rhmin/%	#REF!	#REF!	#REF!	#REF!
FL	hc/m	#DIV/0!	#DIV/0!	#DIV/0!	#DIV/0!
	Kcb	#REF!	#REF!	#REF!	#REF!
CL1	hc/m	#DIV/0!	#DIV/0!	#DIV/0!	#DIV/0!
	Kcb	#REF!	#REF!	#REF!	#REF!
CL2	hc/m	#DIV/0!	#DIV/0!	#DIV/0!	#DIV/0!
	Kcb	#REF!	#REF!	#REF!	#REF!
日期	移栽天数	作物高
		FL	CL1	CL2
	15	40.92	39.6	37.26
	20	42.01	40.95	38.48
	25	50.13	50.23	47.18
	30	58.24	58.19	55.215
	35	63.85	62.775	60.3125
	41	66.65	67.65	64.15
	46	70.45	73.775	69.1125
	51	75.25	79.125	74.1875
	56	82.725	83.8	80.2625
	61	88.8	90.925	86.8625
	66	98.6	102.95	97.775
	83	97.5	102.45	96.975
日期	DAY	hc
		FL	CL1	CL2
2013-07-01	1
2013-07-02	2
2013-07-03	3
2013-07-04	4	根据拟合方程计算
2013-07-05	5
2013-07-06	6
2013-07-07	7
2013-07-08	8
2013-07-09	9
2013-07-10	10
2013-07-11	11
2013-07-12	12
2013-07-13	13
2013-07-14	14
2013-07-15	15
2013-07-16	16
2013-07-17	17
2013-07-18	18
2013-07-19	19
2013-07-20	20
2013-07-21	21
2013-07-22	22
2013-07-23	23
2013-07-24	24
2013-07-25	25
2013-07-26	26
2013-07-27	27
2013-07-28	28
2013-07-29	29
2013-07-30	30
2013-07-31	31
2013-08-01	32
2013-08-02	33
2013-08-03	34
2013-08-04	35
2013-08-05	36
2013-08-06	37
2013-08-07	38
2013-08-08	39
2013-08-09	40
2013-08-10	41
2013-08-11	42
2013-08-12	43
2013-08-13	44
2013-08-14	45
2013-08-15	46
2013-08-16	47
2013-08-17	48
2013-08-18	49
2013-08-19	50
2013-08-20	51
2013-08-21	52
2013-08-22	53
2013-08-23	54
2013-08-24	55
2013-08-25	56
2013-08-26	57
2013-08-27	58
2013-08-28	59
2013-08-29	60
2013-08-30	61
2013-08-31	62
2013-09-01	63
2013-09-02	64
2013-09-03	65
2013-09-04	66
2013-09-05	67
2013-09-06	68
2013-09-07	69
2013-09-08	70
2013-09-09	71
2013-09-10	72
2013-09-11	73
2013-09-12	74
2013-09-13	75
2013-09-14	76
2013-09-15	77
2013-09-16	78
2013-09-17	79
2013-09-18	80
2013-09-19	81
2013-09-20	82
2013-09-21	83
2013-09-22	84
2013-09-23	85
2013-09-24	86
2013-09-25	87
2013-09-26	88
2013-09-27	89
2013-09-28	90
2013-09-29	91
2013-09-30	92
2013-10-01	93
2013-10-02	94
2013-10-03	95
2013-10-04	96
2013-10-05	97
2013-10-06	98
2013-10-07	99
2013-10-08	100
2013-10-09	101
2013-10-10	102
2013-10-11	103
2013-10-12	104
2013-10-13	105
2013-10-14	106
2013-10-15	107
2013-10-16	108
2013-10-17	109
2013-10-18	110
2013-10-19	111
2013-10-20	112
2013-10-21	113
2013-10-22	114
2013-10-23	115
